# Supplementary material for: Structure-Based High-Throughput Virtual Screening and Molecular Dynamics Simulation for the Discovery of Novel SARS-CoV-2 NSP3 Mac1 Domain Inhibitors
Source: Viruses. 2023 Nov 22;15(12):2291. doi: 10.3390/v15122291 (PMC10747130; doi:10.3390/v15122291)
Supplement: Supplementary file 1 [file viruses-15-02291-s001.zip]

Archive with 1 entries (1 files):
- viruses-2695072-supplementary11.pdf
